# Supplementary material for: Aenictus hoelldobleri sp. n., a new species of the Aenictus ceylonicus group (Hymenoptera, Formicidae) from China, with a key to the Chinese members of the group
Source: Zookeys. 2015 Aug 10;(516):137–55. doi: 10.3897/zookeys.516.9927 (PMC4547374; doi:10.3897/zookeys.516.9927)
Supplement: XML Treatment for Aenictus fuchuanensis [file zookeys.516.9927-treatment3.xml]

<!DOCTYPE tp:taxon-treatment
  PUBLIC "-//TaxonX//DTD Taxonomic Treatment Publishing DTD v0 20100105//EN" "tax-treatment-NSO.dtd">
<tp:taxon-treatment xmlns:tp="http://www.plazi.org/taxpub"><tp:treatment-meta><kwd-group><label>Taxon classification</label><kwd><named-content content-type="kingdom">Animalia</named-content></kwd><kwd><named-content content-type="order">Hymenoptera</named-content></kwd><kwd><named-content content-type="family">Formicidae</named-content></kwd></kwd-group><mixed-citation publication-type="journal"><person-group><name><surname>Staab</surname><given-names>Michael</given-names></name></person-group><article-title><italic><tp:taxon-name><tp:taxon-name-part taxon-name-part-type="genus">Aenictus</tp:taxon-name-part> <tp:taxon-name-part taxon-name-part-type="species">hoelldobleri</tp:taxon-name-part></tp:taxon-name></italic> sp. n., a new species of the <italic><tp:taxon-name><tp:taxon-name-part taxon-name-part-type="genus">Aenictus</tp:taxon-name-part> <tp:taxon-name-part taxon-name-part-type="species">ceylonicus</tp:taxon-name-part></tp:taxon-name></italic> group (<tp:taxon-name><tp:taxon-name-part taxon-name-part-type="order">Hymenoptera</tp:taxon-name-part></tp:taxon-name>, <tp:taxon-name><tp:taxon-name-part taxon-name-part-type="family">Formicidae</tp:taxon-name-part></tp:taxon-name>) from China, with a key to the Chinese members of the group</article-title><source>Zookeys</source><day>10</day><month>8</month><year>2015</year><volume>2015</volume><issue>516</issue><fpage>137</fpage><lpage>155</lpage><pub-id pub-id-type="doi">10.3897/zookeys.516.9927</pub-id></mixed-citation></tp:treatment-meta><tp:nomenclature><tp:taxon-name>
                            <tp:taxon-name-part taxon-name-part-type="genus">Aenictus</tp:taxon-name-part>
                            <tp:taxon-name-part taxon-name-part-type="species">fuchuanensis</tp:taxon-name-part>
                        </tp:taxon-name><tp:taxon-authority>Zhou</tp:taxon-authority><xref ref-type="fig" rid="F2">Figs 2C</xref><xref ref-type="fig" rid="F4">, 4F</xref></tp:nomenclature><tp:treatment-sec sec-type="type material"><title>Non-type material examined.</title><p>Seven workers from CHINA, Jiangxi Province, near the village Xingangshan, ca. 15 km SE of Wuyuan, <named-content xmlns:xlink="http://www.w3.org/1999/xlink" content-type="dwc:verbatimCoordinates" xlink:type="simple">29°5'21"N / 117°55'43"E</named-content>, 136 m asl, 29.V.2013, hand collection on ground in an early successional tree plantation, leg. Michael Staab, label “MS1422” (1 each in CASC: <ext-link xmlns:xlink="http://www.w3.org/1999/xlink" ext-link-type="uri" xlink:href="http://data.antweb.org/specimen/CASENT0914926" xlink:type="simple">CASENT0914926</ext-link>, IZAS, and ZMBH).</p></tp:treatment-sec><tp:treatment-sec sec-type="Distribution"><title>Distribution.</title><p>Guangxi, Hong Kong, Jiangxi (Fig. <xref ref-type="fig" rid="F6">6B</xref>); Cambodia, Laos, Thailand, Vietnam.</p></tp:treatment-sec><tp:treatment-sec sec-type="Remarks"><title>Remarks.</title><p><italic><tp:taxon-name><tp:taxon-name-part taxon-name-part-type="genus">Aenictus</tp:taxon-name-part> <tp:taxon-name-part taxon-name-part-type="species">fuchuanesis</tp:taxon-name-part></tp:taxon-name></italic> has been described and illustrated in detail by <xref ref-type="bibr" rid="B17">Jaitrong and Yamane (2013</xref>, therein fig. 8A–C), who extended the original description from <xref ref-type="bibr" rid="B37">Zhou (2001</xref>, therein figs 74–75). The seven examined specimens from the North-East of Jiangxi province agree in all aspects with the descriptions of <xref ref-type="bibr" rid="B37">Zhou (2001)</xref> and <xref ref-type="bibr" rid="B17">Jaitrong and Yamane (2013)</xref>. This is so far the northernmost record of <italic><tp:taxon-name><tp:taxon-name-part taxon-name-part-type="genus">Aenictus</tp:taxon-name-part> <tp:taxon-name-part taxon-name-part-type="species">fuchuanensis</tp:taxon-name-part></tp:taxon-name></italic>. Notably, the species was collected in an experimental tree plantation (see <xref ref-type="bibr" rid="B4">Bruelheide et al. 2014</xref>) that was planted four years prior and at the time of collection still had an open character with a maximum tree height of 3 m and abundant patches of bare soil. Hence, <italic><tp:taxon-name><tp:taxon-name-part taxon-name-part-type="genus">Aenictus</tp:taxon-name-part> <tp:taxon-name-part taxon-name-part-type="species">fuchuanensis</tp:taxon-name-part></tp:taxon-name></italic> may be able to inhabit more open landscapes and not be restricted to forests, which may explain the relatively wide distribution of the species, which occurs from south Thailand to south-east China.</p></tp:treatment-sec><tp:treatment-sec><!--Section generated to contain objects referenced in tp:taxon-treatment.--><fig id="F2" position="float" orientation="portrait"><label>Figure 2.</label><caption><p>Head of Chinese <italic><tp:taxon-name><tp:taxon-name-part taxon-name-part-type="genus">Aenictus</tp:taxon-name-part> <tp:taxon-name-part taxon-name-part-type="species">ceylonicus</tp:taxon-name-part></tp:taxon-name></italic> group species in full face view. <bold>A</bold> <italic><tp:taxon-name><tp:taxon-name-part taxon-name-part-type="genus">Aenictus</tp:taxon-name-part> <tp:taxon-name-part taxon-name-part-type="species">yangi</tp:taxon-name-part></tp:taxon-name></italic> <bold>B</bold> <italic><tp:taxon-name><tp:taxon-name-part taxon-name-part-type="genus">Aenictus</tp:taxon-name-part> <tp:taxon-name-part taxon-name-part-type="species">formosensis</tp:taxon-name-part></tp:taxon-name></italic> (<ext-link xmlns:xlink="http://www.w3.org/1999/xlink" ext-link-type="uri" xlink:href="http://data.antweb.org/specimen/CASENT0914926" xlink:type="simple">CASENT0914926</ext-link>) <bold>C</bold> <italic><tp:taxon-name><tp:taxon-name-part taxon-name-part-type="genus">Aenictus</tp:taxon-name-part> <tp:taxon-name-part taxon-name-part-type="species">fuchuanensis</tp:taxon-name-part></tp:taxon-name></italic> (<ext-link xmlns:xlink="http://www.w3.org/1999/xlink" ext-link-type="uri" xlink:href="http://data.antweb.org/specimen/CASENT0914926" xlink:type="simple">CASENT0914926</ext-link>) <bold>D</bold> <italic><tp:taxon-name><tp:taxon-name-part taxon-name-part-type="genus">Aenictus</tp:taxon-name-part> <tp:taxon-name-part taxon-name-part-type="species">maneerati</tp:taxon-name-part></tp:taxon-name></italic>. Scale bars – 0.2 mm. Image <bold>A</bold> is from <xref ref-type="bibr" rid="B22">Liu et al. (2015b)</xref>, <bold>B</bold> and <bold>C</bold> are from <ext-link xmlns:xlink="http://www.w3.org/1999/xlink" ext-link-type="uri" xlink:href="http://www.antweb.org" xlink:type="simple">http://www.antweb.org</ext-link> (photographer: Michele Esposito), and <bold>D</bold> is from <xref ref-type="bibr" rid="B17">Jaitrong and Yamane (2013)</xref>.</p></caption><graphic xmlns:xlink="http://www.w3.org/1999/xlink" xlink:href="zookeys-516-137-g002.jpg" position="float" orientation="portrait" xlink:type="simple" id="oo_49231.jpg"/></fig><fig id="F4" position="float" orientation="portrait"><label>Figure 4.</label><caption><p>Mesosoma and waist segments of Chinese <italic><tp:taxon-name><tp:taxon-name-part taxon-name-part-type="genus">Aenictus</tp:taxon-name-part> <tp:taxon-name-part taxon-name-part-type="species">ceylonicus</tp:taxon-name-part></tp:taxon-name></italic> group species in profile. <bold>A</bold> <italic><tp:taxon-name><tp:taxon-name-part taxon-name-part-type="genus">Aenictus</tp:taxon-name-part> <tp:taxon-name-part taxon-name-part-type="species">thailandianus</tp:taxon-name-part></tp:taxon-name></italic> <bold>B</bold> <italic><tp:taxon-name><tp:taxon-name-part taxon-name-part-type="genus">Aenictus</tp:taxon-name-part> <tp:taxon-name-part taxon-name-part-type="species">lifuiae</tp:taxon-name-part></tp:taxon-name></italic> <bold>C</bold> <italic><tp:taxon-name><tp:taxon-name-part taxon-name-part-type="genus">Aenictus</tp:taxon-name-part> <tp:taxon-name-part taxon-name-part-type="species">hoelldobleri</tp:taxon-name-part></tp:taxon-name></italic> sp. n. (<ext-link xmlns:xlink="http://www.w3.org/1999/xlink" ext-link-type="uri" xlink:href="http://data.antweb.org/specimen/CASENT0914932" xlink:type="simple">CASENT0914932</ext-link>) <bold>D</bold> <italic><tp:taxon-name><tp:taxon-name-part taxon-name-part-type="genus">Aenictus</tp:taxon-name-part> <tp:taxon-name-part taxon-name-part-type="species">wudangshanensis</tp:taxon-name-part></tp:taxon-name></italic> (<ext-link xmlns:xlink="http://www.w3.org/1999/xlink" ext-link-type="uri" xlink:href="http://data.antweb.org/specimen/CASENT0914927" xlink:type="simple">CASENT0914927</ext-link>) <bold>E</bold> <italic><tp:taxon-name><tp:taxon-name-part taxon-name-part-type="genus">Aenictus</tp:taxon-name-part> <tp:taxon-name-part taxon-name-part-type="species">formosensis</tp:taxon-name-part></tp:taxon-name></italic> <bold>F</bold> <italic><tp:taxon-name><tp:taxon-name-part taxon-name-part-type="genus">Aenictus</tp:taxon-name-part> <tp:taxon-name-part taxon-name-part-type="species">fuchuanensis</tp:taxon-name-part></tp:taxon-name></italic> <bold>G</bold> <italic><tp:taxon-name><tp:taxon-name-part taxon-name-part-type="genus">Aenictus</tp:taxon-name-part> <tp:taxon-name-part taxon-name-part-type="species">maneerati</tp:taxon-name-part></tp:taxon-name></italic>. Scale bars – 0.5 mm. Images <bold>C</bold> and <bold>D</bold> are from <ext-link xmlns:xlink="http://www.w3.org/1999/xlink" ext-link-type="uri" xlink:href="http://www.antweb.org" xlink:type="simple">http://www.antweb.org</ext-link> (photographer: Michele Esposito). All other images are from <xref ref-type="bibr" rid="B17">Jaitrong and Yamane (2013)</xref>.</p></caption><graphic xmlns:xlink="http://www.w3.org/1999/xlink" xlink:href="zookeys-516-137-g004.jpg" position="float" orientation="portrait" xlink:type="simple" id="oo_49233.jpg"/></fig><fig id="F6" position="float" orientation="portrait"><label>Figures 6.</label><caption><p>Distribution of the <italic><tp:taxon-name><tp:taxon-name-part taxon-name-part-type="genus">Aenictus</tp:taxon-name-part> <tp:taxon-name-part taxon-name-part-type="species">ceylonicus</tp:taxon-name-part></tp:taxon-name></italic> group species in China. <bold>A</bold> <italic><tp:taxon-name><tp:taxon-name-part taxon-name-part-type="genus">Aenictus</tp:taxon-name-part> <tp:taxon-name-part taxon-name-part-type="species">hoelldobleri</tp:taxon-name-part></tp:taxon-name></italic> sp. n. and <italic><tp:taxon-name><tp:taxon-name-part taxon-name-part-type="genus">Aenictus</tp:taxon-name-part> <tp:taxon-name-part taxon-name-part-type="species">yangi</tp:taxon-name-part></tp:taxon-name></italic> <bold>B</bold> <italic><tp:taxon-name><tp:taxon-name-part taxon-name-part-type="genus">Aenictus</tp:taxon-name-part> <tp:taxon-name-part taxon-name-part-type="species">formosensis</tp:taxon-name-part></tp:taxon-name></italic>, <italic><tp:taxon-name><tp:taxon-name-part taxon-name-part-type="genus">Aenictus</tp:taxon-name-part> <tp:taxon-name-part taxon-name-part-type="species">fuchuanensis</tp:taxon-name-part></tp:taxon-name></italic>, <italic><tp:taxon-name><tp:taxon-name-part taxon-name-part-type="genus">Aenictus</tp:taxon-name-part> <tp:taxon-name-part taxon-name-part-type="species">henanensis</tp:taxon-name-part></tp:taxon-name></italic>, and <italic><tp:taxon-name><tp:taxon-name-part taxon-name-part-type="genus">Aenictus</tp:taxon-name-part> <tp:taxon-name-part taxon-name-part-type="species">thailandianus</tp:taxon-name-part></tp:taxon-name></italic> <bold>C</bold> <italic><tp:taxon-name><tp:taxon-name-part taxon-name-part-type="genus">Aenictus</tp:taxon-name-part> <tp:taxon-name-part taxon-name-part-type="species">lifuiae</tp:taxon-name-part></tp:taxon-name></italic>, <italic><tp:taxon-name><tp:taxon-name-part taxon-name-part-type="genus">Aenictus</tp:taxon-name-part> <tp:taxon-name-part taxon-name-part-type="species">maneerati</tp:taxon-name-part></tp:taxon-name></italic>, <italic><tp:taxon-name><tp:taxon-name-part taxon-name-part-type="genus">Aenictus</tp:taxon-name-part> <tp:taxon-name-part taxon-name-part-type="species">watanasiti</tp:taxon-name-part></tp:taxon-name></italic>, and <italic><tp:taxon-name><tp:taxon-name-part taxon-name-part-type="genus">Aenictus</tp:taxon-name-part> <tp:taxon-name-part taxon-name-part-type="species">wudangshanensis</tp:taxon-name-part></tp:taxon-name></italic>.</p></caption><graphic xmlns:xlink="http://www.w3.org/1999/xlink" xlink:href="zookeys-516-137-g006.jpg" position="float" orientation="portrait" xlink:type="simple" id="oo_49235.jpg"/></fig></tp:treatment-sec><ref-list><ref id="B22"><mixed-citation xmlns:xlink="http://www.w3.org/1999/xlink" xlink:type="simple"><person-group><name name-style="western"><surname>Liu</surname><given-names>C</given-names></name><name name-style="western"><surname>Hita Garcia</surname><given-names>F</given-names></name><name name-style="western"><surname>Peng</surname><given-names>Y-Q</given-names></name><name name-style="western"><surname>Economo</surname><given-names>EP</given-names></name></person-group> (<year>2015b</year>) <article-title><italic><tp:taxon-name><tp:taxon-name-part taxon-name-part-type="genus">Aenictus</tp:taxon-name-part> <tp:taxon-name-part taxon-name-part-type="species">yangi</tp:taxon-name-part></tp:taxon-name></italic> sp. n. – a new species of the <italic><tp:taxon-name><tp:taxon-name-part taxon-name-part-type="genus">A.</tp:taxon-name-part> <tp:taxon-name-part taxon-name-part-type="species">ceylonicus</tp:taxon-name-part></tp:taxon-name></italic> species group (<tp:taxon-name><tp:taxon-name-part taxon-name-part-type="order">Hymenoptera</tp:taxon-name-part></tp:taxon-name>: <tp:taxon-name><tp:taxon-name-part taxon-name-part-type="family">Formicidae</tp:taxon-name-part></tp:taxon-name>: <tp:taxon-name><tp:taxon-name-part taxon-name-part-type="subfamily">Dorylinae</tp:taxon-name-part></tp:taxon-name>) from Yunnan, China.</article-title> <source>Journal of <tp:taxon-name><tp:taxon-name-part taxon-name-part-type="order">Hymenoptera</tp:taxon-name-part></tp:taxon-name> Research</source> <volume>42</volume>: <fpage>33</fpage>–<lpage>45</lpage>. doi: <ext-link ext-link-type="doi" xlink:href="10.3897/JHR.42.8859" xlink:type="simple">10.3897/JHR.42.8859</ext-link> </mixed-citation></ref><ref id="B17"><mixed-citation xmlns:xlink="http://www.w3.org/1999/xlink" xlink:type="simple"><person-group><name name-style="western"><surname>Jaitrong</surname><given-names>W</given-names></name><name name-style="western"><surname>Yamane</surname><given-names>S</given-names></name></person-group> (<year>2013</year>) <article-title>The <italic><tp:taxon-name><tp:taxon-name-part taxon-name-part-type="genus">Aenictus</tp:taxon-name-part> <tp:taxon-name-part taxon-name-part-type="species">ceylonicus</tp:taxon-name-part></tp:taxon-name></italic> species group (<tp:taxon-name><tp:taxon-name-part taxon-name-part-type="order">Hymenoptera</tp:taxon-name-part></tp:taxon-name>, <tp:taxon-name><tp:taxon-name-part taxon-name-part-type="family">Formicidae</tp:taxon-name-part></tp:taxon-name>, <tp:taxon-name><tp:taxon-name-part taxon-name-part-type="subfamily">Aenictinae</tp:taxon-name-part></tp:taxon-name>) from Southeast Asia.</article-title> <source>Journal of <tp:taxon-name><tp:taxon-name-part taxon-name-part-type="order">Hymenoptera</tp:taxon-name-part></tp:taxon-name> Research</source> <volume>31</volume>: <fpage>165</fpage>–<lpage>233</lpage>. doi: <ext-link ext-link-type="doi" xlink:href="10.3897/jhr.31.4274" xlink:type="simple">10.3897/jhr.31.4274</ext-link> </mixed-citation></ref><ref id="B37"><mixed-citation xmlns:xlink="http://www.w3.org/1999/xlink" xlink:type="simple"><person-group><name name-style="western"><surname>Zhou</surname><given-names>SY</given-names></name></person-group> (<year>2001</year>) <source>Ants of Guangxi.</source> <publisher-name>Guangxi Normal University Press</publisher-name>, <publisher-loc>Guilin</publisher-loc>, <size units="page">255 pp</size>. [in Chinese]</mixed-citation></ref><ref id="B4"><mixed-citation xmlns:xlink="http://www.w3.org/1999/xlink" xlink:type="simple"><person-group><name name-style="western"><surname>Bruelheide</surname><given-names>H</given-names></name><name name-style="western"><surname>Nadrowski</surname><given-names>K</given-names></name><name name-style="western"><surname>Assmann</surname><given-names>T</given-names></name><name name-style="western"><surname>Bauhus</surname><given-names>J</given-names></name><name name-style="western"><surname>Both</surname><given-names>S</given-names></name><name name-style="western"><surname>Buscot</surname><given-names>F</given-names></name><name name-style="western"><surname>Chen</surname><given-names>X-Y</given-names></name><name name-style="western"><surname>Ding</surname><given-names>B</given-names></name><name name-style="western"><surname>Durka</surname><given-names>W</given-names></name><name name-style="western"><surname>Erfmeier</surname><given-names>A</given-names></name><name name-style="western"><surname>Gutknecht</surname><given-names>JLM</given-names></name><name name-style="western"><surname>Guo</surname><given-names>D</given-names></name><name name-style="western"><surname>Guo</surname><given-names>L-D</given-names></name><name name-style="western"><surname>Härdtle</surname><given-names>W</given-names></name><name name-style="western"><surname>He</surname><given-names>J-S</given-names></name><name name-style="western"><surname>Klein</surname><given-names>A-M</given-names></name><name name-style="western"><surname>Kühn</surname><given-names>P</given-names></name><name name-style="western"><surname>Liang</surname><given-names>Y</given-names></name><name name-style="western"><surname>Liu</surname><given-names>X</given-names></name><name name-style="western"><surname>Michalski</surname><given-names>S</given-names></name><name name-style="western"><surname>Niklaus</surname><given-names>PA</given-names></name><name name-style="western"><surname>Pei</surname><given-names>K</given-names></name><name name-style="western"><surname>Scherer-Lorenzen</surname><given-names>M</given-names></name><name name-style="western"><surname>Scholten</surname><given-names>T</given-names></name><name name-style="western"><surname>Schuldt</surname><given-names>A</given-names></name><name name-style="western"><surname>Seidler</surname><given-names>G</given-names></name><name name-style="western"><surname>Trogisch</surname><given-names>S</given-names></name><name name-style="western"><surname>von Oheimb</surname><given-names>G</given-names></name><name name-style="western"><surname>Welk</surname><given-names>E</given-names></name><name name-style="western"><surname>Wirth</surname><given-names>C</given-names></name><name name-style="western"><surname>Wubet</surname><given-names>T</given-names></name><name name-style="western"><surname>Yang</surname><given-names>X</given-names></name><name name-style="western"><surname>Yu</surname><given-names>M</given-names></name><name name-style="western"><surname>Zhang</surname><given-names>S</given-names></name><name name-style="western"><surname>Zhou</surname><given-names>H</given-names></name><name name-style="western"><surname>Fischer</surname><given-names>M</given-names></name><name name-style="western"><surname>Ma</surname><given-names>K</given-names></name><name name-style="western"><surname>Schmid</surname><given-names>B</given-names></name></person-group> (<year>2014</year>) <article-title>Designing forest biodiversity experiments: general considerations illustrated by a new large experiment in subtropical China.</article-title> <source>Methods in Ecology and Evolution</source> <volume>5</volume>: <fpage>74</fpage>–<lpage>89</lpage>. doi: <ext-link ext-link-type="doi" xlink:href="10.1111/2041-210x.12126" xlink:type="simple">10.1111/2041-210x.12126</ext-link> </mixed-citation></ref></ref-list></tp:taxon-treatment>
