# Supplementary material for: Aenictus hoelldobleri sp. n., a new species of the Aenictus ceylonicus group (Hymenoptera, Formicidae) from China, with a key to the Chinese members of the group
Source: Zookeys. 2015 Aug 10;(516):137–55. doi: 10.3897/zookeys.516.9927 (PMC4547374; doi:10.3897/zookeys.516.9927)
Supplement: XML Treatment for Aenictus watanasiti [file zookeys.516.9927-treatment5.xml]

<!DOCTYPE tp:taxon-treatment
  PUBLIC "-//TaxonX//DTD Taxonomic Treatment Publishing DTD v0 20100105//EN" "tax-treatment-NSO.dtd">
<tp:taxon-treatment xmlns:tp="http://www.plazi.org/taxpub"><tp:treatment-meta><kwd-group><label>Taxon classification</label><kwd><named-content content-type="kingdom">Animalia</named-content></kwd><kwd><named-content content-type="order">Hymenoptera</named-content></kwd><kwd><named-content content-type="family">Formicidae</named-content></kwd></kwd-group><mixed-citation publication-type="journal"><person-group><name><surname>Staab</surname><given-names>Michael</given-names></name></person-group><article-title><italic><tp:taxon-name><tp:taxon-name-part taxon-name-part-type="genus">Aenictus</tp:taxon-name-part> <tp:taxon-name-part taxon-name-part-type="species">hoelldobleri</tp:taxon-name-part></tp:taxon-name></italic> sp. n., a new species of the <italic><tp:taxon-name><tp:taxon-name-part taxon-name-part-type="genus">Aenictus</tp:taxon-name-part> <tp:taxon-name-part taxon-name-part-type="species">ceylonicus</tp:taxon-name-part></tp:taxon-name></italic> group (<tp:taxon-name><tp:taxon-name-part taxon-name-part-type="order">Hymenoptera</tp:taxon-name-part></tp:taxon-name>, <tp:taxon-name><tp:taxon-name-part taxon-name-part-type="family">Formicidae</tp:taxon-name-part></tp:taxon-name>) from China, with a key to the Chinese members of the group</article-title><source>Zookeys</source><day>10</day><month>8</month><year>2015</year><volume>2015</volume><issue>516</issue><fpage>137</fpage><lpage>155</lpage><pub-id pub-id-type="doi">10.3897/zookeys.516.9927</pub-id></mixed-citation></tp:treatment-meta><tp:nomenclature><tp:taxon-name>
                            <tp:taxon-name-part taxon-name-part-type="genus">Aenictus</tp:taxon-name-part>
                            <tp:taxon-name-part taxon-name-part-type="species">watanasiti</tp:taxon-name-part>
                        </tp:taxon-name><tp:taxon-authority>Jaitrong &amp; Yamane</tp:taxon-authority><xref ref-type="fig" rid="F1">Fig. 1C</xref></tp:nomenclature><tp:treatment-sec sec-type="type material"><title>Non-type material examined.</title><p>Three workers from CHINA, Guizhou Province, Leigongshan, 6.VII.1988, leg. Minsheng Wang; original label in Chinese “贵州雷公山 / 1988.VII.6 /王敏生 /中科院动物所“; (in IZAS: IOZ(E)1379710, all three workers on a single pin).</p></tp:treatment-sec><tp:treatment-sec sec-type="Distribution"><title>Distribution.</title><p>Guizhou (Fig. <xref ref-type="fig" rid="F6">6C</xref>); Thailand, North Vietnam.</p></tp:treatment-sec><tp:treatment-sec sec-type="Remarks"><title>Remarks.</title><p>The three specimens of <italic><tp:taxon-name><tp:taxon-name-part taxon-name-part-type="genus">Aenictus</tp:taxon-name-part> <tp:taxon-name-part taxon-name-part-type="species">watanasiti</tp:taxon-name-part></tp:taxon-name></italic> from Leigong Moutain, Guizhou Province, agree very well with the original description and the illustrations of <xref ref-type="bibr" rid="B17">Jaitrong and Yamane (2013</xref>, therein fig. 18A–D). This is the so far northernmost record of <italic><tp:taxon-name><tp:taxon-name-part taxon-name-part-type="genus">Aenictus</tp:taxon-name-part> <tp:taxon-name-part taxon-name-part-type="species">watanasiti</tp:taxon-name-part></tp:taxon-name></italic> and the first record from China.</p></tp:treatment-sec><tp:treatment-sec><!--Section generated to contain objects referenced in tp:taxon-treatment.--><fig id="F1" position="float" orientation="portrait"><label>Figure 1.</label><caption><p>Mandible of Chinese <italic><tp:taxon-name><tp:taxon-name-part taxon-name-part-type="genus">Aenictus</tp:taxon-name-part> <tp:taxon-name-part taxon-name-part-type="species">ceylonicus</tp:taxon-name-part></tp:taxon-name></italic> group species in full face view. <bold>A</bold> <italic><tp:taxon-name><tp:taxon-name-part taxon-name-part-type="genus">Aenictus</tp:taxon-name-part> <tp:taxon-name-part taxon-name-part-type="species">yangi</tp:taxon-name-part></tp:taxon-name></italic> <bold>B</bold> <italic><tp:taxon-name><tp:taxon-name-part taxon-name-part-type="genus">Aenictus</tp:taxon-name-part> <tp:taxon-name-part taxon-name-part-type="species">lifuiae</tp:taxon-name-part></tp:taxon-name></italic> <bold>C</bold> <italic><tp:taxon-name><tp:taxon-name-part taxon-name-part-type="genus">Aenictus</tp:taxon-name-part> <tp:taxon-name-part taxon-name-part-type="species">watanasiti</tp:taxon-name-part></tp:taxon-name></italic> <bold>D</bold> <italic><tp:taxon-name><tp:taxon-name-part taxon-name-part-type="genus">Aenictus</tp:taxon-name-part> <tp:taxon-name-part taxon-name-part-type="species">maneerati</tp:taxon-name-part></tp:taxon-name></italic>. Scale bars – 0.1 mm. Image <bold>A</bold> is from <xref ref-type="bibr" rid="B22">Liu et al. (2015b)</xref>, all other images are from <xref ref-type="bibr" rid="B17">Jaitrong and Yamane (2013)</xref>.</p></caption><graphic xmlns:xlink="http://www.w3.org/1999/xlink" xlink:href="zookeys-516-137-g001.jpg" position="float" orientation="portrait" xlink:type="simple" id="oo_49230.jpg"/></fig><fig id="F6" position="float" orientation="portrait"><label>Figures 6.</label><caption><p>Distribution of the <italic><tp:taxon-name><tp:taxon-name-part taxon-name-part-type="genus">Aenictus</tp:taxon-name-part> <tp:taxon-name-part taxon-name-part-type="species">ceylonicus</tp:taxon-name-part></tp:taxon-name></italic> group species in China. <bold>A</bold> <italic><tp:taxon-name><tp:taxon-name-part taxon-name-part-type="genus">Aenictus</tp:taxon-name-part> <tp:taxon-name-part taxon-name-part-type="species">hoelldobleri</tp:taxon-name-part></tp:taxon-name></italic> sp. n. and <italic><tp:taxon-name><tp:taxon-name-part taxon-name-part-type="genus">Aenictus</tp:taxon-name-part> <tp:taxon-name-part taxon-name-part-type="species">yangi</tp:taxon-name-part></tp:taxon-name></italic> <bold>B</bold> <italic><tp:taxon-name><tp:taxon-name-part taxon-name-part-type="genus">Aenictus</tp:taxon-name-part> <tp:taxon-name-part taxon-name-part-type="species">formosensis</tp:taxon-name-part></tp:taxon-name></italic>, <italic><tp:taxon-name><tp:taxon-name-part taxon-name-part-type="genus">Aenictus</tp:taxon-name-part> <tp:taxon-name-part taxon-name-part-type="species">fuchuanensis</tp:taxon-name-part></tp:taxon-name></italic>, <italic><tp:taxon-name><tp:taxon-name-part taxon-name-part-type="genus">Aenictus</tp:taxon-name-part> <tp:taxon-name-part taxon-name-part-type="species">henanensis</tp:taxon-name-part></tp:taxon-name></italic>, and <italic><tp:taxon-name><tp:taxon-name-part taxon-name-part-type="genus">Aenictus</tp:taxon-name-part> <tp:taxon-name-part taxon-name-part-type="species">thailandianus</tp:taxon-name-part></tp:taxon-name></italic> <bold>C</bold> <italic><tp:taxon-name><tp:taxon-name-part taxon-name-part-type="genus">Aenictus</tp:taxon-name-part> <tp:taxon-name-part taxon-name-part-type="species">lifuiae</tp:taxon-name-part></tp:taxon-name></italic>, <italic><tp:taxon-name><tp:taxon-name-part taxon-name-part-type="genus">Aenictus</tp:taxon-name-part> <tp:taxon-name-part taxon-name-part-type="species">maneerati</tp:taxon-name-part></tp:taxon-name></italic>, <italic><tp:taxon-name><tp:taxon-name-part taxon-name-part-type="genus">Aenictus</tp:taxon-name-part> <tp:taxon-name-part taxon-name-part-type="species">watanasiti</tp:taxon-name-part></tp:taxon-name></italic>, and <italic><tp:taxon-name><tp:taxon-name-part taxon-name-part-type="genus">Aenictus</tp:taxon-name-part> <tp:taxon-name-part taxon-name-part-type="species">wudangshanensis</tp:taxon-name-part></tp:taxon-name></italic>.</p></caption><graphic xmlns:xlink="http://www.w3.org/1999/xlink" xlink:href="zookeys-516-137-g006.jpg" position="float" orientation="portrait" xlink:type="simple" id="oo_49235.jpg"/></fig></tp:treatment-sec><ref-list><ref id="B22"><mixed-citation xmlns:xlink="http://www.w3.org/1999/xlink" xlink:type="simple"><person-group><name name-style="western"><surname>Liu</surname><given-names>C</given-names></name><name name-style="western"><surname>Hita Garcia</surname><given-names>F</given-names></name><name name-style="western"><surname>Peng</surname><given-names>Y-Q</given-names></name><name name-style="western"><surname>Economo</surname><given-names>EP</given-names></name></person-group> (<year>2015b</year>) <article-title><italic><tp:taxon-name><tp:taxon-name-part taxon-name-part-type="genus">Aenictus</tp:taxon-name-part> <tp:taxon-name-part taxon-name-part-type="species">yangi</tp:taxon-name-part></tp:taxon-name></italic> sp. n. – a new species of the <italic><tp:taxon-name><tp:taxon-name-part taxon-name-part-type="genus">A.</tp:taxon-name-part> <tp:taxon-name-part taxon-name-part-type="species">ceylonicus</tp:taxon-name-part></tp:taxon-name></italic> species group (<tp:taxon-name><tp:taxon-name-part taxon-name-part-type="order">Hymenoptera</tp:taxon-name-part></tp:taxon-name>: <tp:taxon-name><tp:taxon-name-part taxon-name-part-type="family">Formicidae</tp:taxon-name-part></tp:taxon-name>: <tp:taxon-name><tp:taxon-name-part taxon-name-part-type="subfamily">Dorylinae</tp:taxon-name-part></tp:taxon-name>) from Yunnan, China.</article-title> <source>Journal of <tp:taxon-name><tp:taxon-name-part taxon-name-part-type="order">Hymenoptera</tp:taxon-name-part></tp:taxon-name> Research</source> <volume>42</volume>: <fpage>33</fpage>–<lpage>45</lpage>. doi: <ext-link ext-link-type="doi" xlink:href="10.3897/JHR.42.8859" xlink:type="simple">10.3897/JHR.42.8859</ext-link> </mixed-citation></ref><ref id="B17"><mixed-citation xmlns:xlink="http://www.w3.org/1999/xlink" xlink:type="simple"><person-group><name name-style="western"><surname>Jaitrong</surname><given-names>W</given-names></name><name name-style="western"><surname>Yamane</surname><given-names>S</given-names></name></person-group> (<year>2013</year>) <article-title>The <italic><tp:taxon-name><tp:taxon-name-part taxon-name-part-type="genus">Aenictus</tp:taxon-name-part> <tp:taxon-name-part taxon-name-part-type="species">ceylonicus</tp:taxon-name-part></tp:taxon-name></italic> species group (<tp:taxon-name><tp:taxon-name-part taxon-name-part-type="order">Hymenoptera</tp:taxon-name-part></tp:taxon-name>, <tp:taxon-name><tp:taxon-name-part taxon-name-part-type="family">Formicidae</tp:taxon-name-part></tp:taxon-name>, <tp:taxon-name><tp:taxon-name-part taxon-name-part-type="subfamily">Aenictinae</tp:taxon-name-part></tp:taxon-name>) from Southeast Asia.</article-title> <source>Journal of <tp:taxon-name><tp:taxon-name-part taxon-name-part-type="order">Hymenoptera</tp:taxon-name-part></tp:taxon-name> Research</source> <volume>31</volume>: <fpage>165</fpage>–<lpage>233</lpage>. doi: <ext-link ext-link-type="doi" xlink:href="10.3897/jhr.31.4274" xlink:type="simple">10.3897/jhr.31.4274</ext-link> </mixed-citation></ref></ref-list></tp:taxon-treatment>
