# Supplementary material for: Aenictus hoelldobleri sp. n., a new species of the Aenictus ceylonicus group (Hymenoptera, Formicidae) from China, with a key to the Chinese members of the group
Source: Zookeys. 2015 Aug 10;(516):137–55. doi: 10.3897/zookeys.516.9927 (PMC4547374; doi:10.3897/zookeys.516.9927)
Supplement: XML Treatment for Aenictus wudangshanensis [file zookeys.516.9927-treatment6.xml]

<!DOCTYPE tp:taxon-treatment
  PUBLIC "-//TaxonX//DTD Taxonomic Treatment Publishing DTD v0 20100105//EN" "tax-treatment-NSO.dtd">
<tp:taxon-treatment xmlns:tp="http://www.plazi.org/taxpub"><tp:treatment-meta><kwd-group><label>Taxon classification</label><kwd><named-content content-type="kingdom">Animalia</named-content></kwd><kwd><named-content content-type="order">Hymenoptera</named-content></kwd><kwd><named-content content-type="family">Formicidae</named-content></kwd></kwd-group><mixed-citation publication-type="journal"><person-group><name><surname>Staab</surname><given-names>Michael</given-names></name></person-group><article-title><italic><tp:taxon-name><tp:taxon-name-part taxon-name-part-type="genus">Aenictus</tp:taxon-name-part> <tp:taxon-name-part taxon-name-part-type="species">hoelldobleri</tp:taxon-name-part></tp:taxon-name></italic> sp. n., a new species of the <italic><tp:taxon-name><tp:taxon-name-part taxon-name-part-type="genus">Aenictus</tp:taxon-name-part> <tp:taxon-name-part taxon-name-part-type="species">ceylonicus</tp:taxon-name-part></tp:taxon-name></italic> group (<tp:taxon-name><tp:taxon-name-part taxon-name-part-type="order">Hymenoptera</tp:taxon-name-part></tp:taxon-name>, <tp:taxon-name><tp:taxon-name-part taxon-name-part-type="family">Formicidae</tp:taxon-name-part></tp:taxon-name>) from China, with a key to the Chinese members of the group</article-title><source>Zookeys</source><day>10</day><month>8</month><year>2015</year><volume>2015</volume><issue>516</issue><fpage>137</fpage><lpage>155</lpage><pub-id pub-id-type="doi">10.3897/zookeys.516.9927</pub-id></mixed-citation></tp:treatment-meta><tp:nomenclature><tp:taxon-name>
                            <tp:taxon-name-part taxon-name-part-type="genus">Aenictus</tp:taxon-name-part>
                            <tp:taxon-name-part taxon-name-part-type="species">wudangshanensis</tp:taxon-name-part>
                        </tp:taxon-name><tp:taxon-authority>Wang</tp:taxon-authority><xref ref-type="fig" rid="F4">Fig. 4D</xref></tp:nomenclature><tp:treatment-sec sec-type="type material"><title>Non-type material examined.</title><p>Four workers from CHINA, Zhejiang Province, Gutianshan National Nature Reserve, ca. 30 km NW of Kaihua, <named-content xmlns:xlink="http://www.w3.org/1999/xlink" content-type="dwc:verbatimCoordinates" xlink:type="simple">29°15'18"N / 118°8'51"E</named-content>, 880 m asl, 25.VI.2009, pitfall trap in secondary mixed evergreen broad-leaved forest, leg. Andreas Schuldt, label: “CSP6/SE6(2009)” (1 each in CASC: <ext-link xmlns:xlink="http://www.w3.org/1999/xlink" ext-link-type="uri" xlink:href="http://data.antweb.org/specimen/CASENT0914927" xlink:type="simple">CASENT0914927</ext-link> and IZAS).</p></tp:treatment-sec><tp:treatment-sec sec-type="Distribution"><title>Distribution.</title><p>Hubei, Zhejiang (Fig. <xref ref-type="fig" rid="F6">6C</xref>).</p></tp:treatment-sec><tp:treatment-sec sec-type="Remarks"><title>Remarks.</title><p>So far <italic><tp:taxon-name><tp:taxon-name-part taxon-name-part-type="genus">Aenictus</tp:taxon-name-part> <tp:taxon-name-part taxon-name-part-type="species">wudangshanensis</tp:taxon-name-part></tp:taxon-name></italic> has been known only from the type series collected in the Wudangshan Nature Reserve, Hubei Province. The four specimens from the Gutianshan National Nature Reserve agree very well with the original description of <xref ref-type="bibr" rid="B34">Wang (2006</xref>, therein figs 1.2). Like the type series, the specimens were collected at mid elevation in an evergreen broad-leaved forest and <italic><tp:taxon-name><tp:taxon-name-part taxon-name-part-type="genus">Aenictus</tp:taxon-name-part> <tp:taxon-name-part taxon-name-part-type="species">wudangshanensis</tp:taxon-name-part></tp:taxon-name></italic> may be restricted to this habitat type.</p><!--PageBreak--></tp:treatment-sec><tp:treatment-sec><!--Section generated to contain objects referenced in tp:taxon-treatment.--><fig id="F4" position="float" orientation="portrait"><label>Figure 4.</label><caption><p>Mesosoma and waist segments of Chinese <italic><tp:taxon-name><tp:taxon-name-part taxon-name-part-type="genus">Aenictus</tp:taxon-name-part> <tp:taxon-name-part taxon-name-part-type="species">ceylonicus</tp:taxon-name-part></tp:taxon-name></italic> group species in profile. <bold>A</bold> <italic><tp:taxon-name><tp:taxon-name-part taxon-name-part-type="genus">Aenictus</tp:taxon-name-part> <tp:taxon-name-part taxon-name-part-type="species">thailandianus</tp:taxon-name-part></tp:taxon-name></italic> <bold>B</bold> <italic><tp:taxon-name><tp:taxon-name-part taxon-name-part-type="genus">Aenictus</tp:taxon-name-part> <tp:taxon-name-part taxon-name-part-type="species">lifuiae</tp:taxon-name-part></tp:taxon-name></italic> <bold>C</bold> <italic><tp:taxon-name><tp:taxon-name-part taxon-name-part-type="genus">Aenictus</tp:taxon-name-part> <tp:taxon-name-part taxon-name-part-type="species">hoelldobleri</tp:taxon-name-part></tp:taxon-name></italic> sp. n. (<ext-link xmlns:xlink="http://www.w3.org/1999/xlink" ext-link-type="uri" xlink:href="http://data.antweb.org/specimen/CASENT0914932" xlink:type="simple">CASENT0914932</ext-link>) <bold>D</bold> <italic><tp:taxon-name><tp:taxon-name-part taxon-name-part-type="genus">Aenictus</tp:taxon-name-part> <tp:taxon-name-part taxon-name-part-type="species">wudangshanensis</tp:taxon-name-part></tp:taxon-name></italic> (<ext-link xmlns:xlink="http://www.w3.org/1999/xlink" ext-link-type="uri" xlink:href="http://data.antweb.org/specimen/CASENT0914927" xlink:type="simple">CASENT0914927</ext-link>) <bold>E</bold> <italic><tp:taxon-name><tp:taxon-name-part taxon-name-part-type="genus">Aenictus</tp:taxon-name-part> <tp:taxon-name-part taxon-name-part-type="species">formosensis</tp:taxon-name-part></tp:taxon-name></italic> <bold>F</bold> <italic><tp:taxon-name><tp:taxon-name-part taxon-name-part-type="genus">Aenictus</tp:taxon-name-part> <tp:taxon-name-part taxon-name-part-type="species">fuchuanensis</tp:taxon-name-part></tp:taxon-name></italic> <bold>G</bold> <italic><tp:taxon-name><tp:taxon-name-part taxon-name-part-type="genus">Aenictus</tp:taxon-name-part> <tp:taxon-name-part taxon-name-part-type="species">maneerati</tp:taxon-name-part></tp:taxon-name></italic>. Scale bars – 0.5 mm. Images <bold>C</bold> and <bold>D</bold> are from <ext-link xmlns:xlink="http://www.w3.org/1999/xlink" ext-link-type="uri" xlink:href="http://www.antweb.org" xlink:type="simple">http://www.antweb.org</ext-link> (photographer: Michele Esposito). All other images are from <xref ref-type="bibr" rid="B17">Jaitrong and Yamane (2013)</xref>.</p></caption><graphic xmlns:xlink="http://www.w3.org/1999/xlink" xlink:href="zookeys-516-137-g004.jpg" position="float" orientation="portrait" xlink:type="simple" id="oo_49233.jpg"/></fig><fig id="F6" position="float" orientation="portrait"><label>Figures 6.</label><caption><p>Distribution of the <italic><tp:taxon-name><tp:taxon-name-part taxon-name-part-type="genus">Aenictus</tp:taxon-name-part> <tp:taxon-name-part taxon-name-part-type="species">ceylonicus</tp:taxon-name-part></tp:taxon-name></italic> group species in China. <bold>A</bold> <italic><tp:taxon-name><tp:taxon-name-part taxon-name-part-type="genus">Aenictus</tp:taxon-name-part> <tp:taxon-name-part taxon-name-part-type="species">hoelldobleri</tp:taxon-name-part></tp:taxon-name></italic> sp. n. and <italic><tp:taxon-name><tp:taxon-name-part taxon-name-part-type="genus">Aenictus</tp:taxon-name-part> <tp:taxon-name-part taxon-name-part-type="species">yangi</tp:taxon-name-part></tp:taxon-name></italic> <bold>B</bold> <italic><tp:taxon-name><tp:taxon-name-part taxon-name-part-type="genus">Aenictus</tp:taxon-name-part> <tp:taxon-name-part taxon-name-part-type="species">formosensis</tp:taxon-name-part></tp:taxon-name></italic>, <italic><tp:taxon-name><tp:taxon-name-part taxon-name-part-type="genus">Aenictus</tp:taxon-name-part> <tp:taxon-name-part taxon-name-part-type="species">fuchuanensis</tp:taxon-name-part></tp:taxon-name></italic>, <italic><tp:taxon-name><tp:taxon-name-part taxon-name-part-type="genus">Aenictus</tp:taxon-name-part> <tp:taxon-name-part taxon-name-part-type="species">henanensis</tp:taxon-name-part></tp:taxon-name></italic>, and <italic><tp:taxon-name><tp:taxon-name-part taxon-name-part-type="genus">Aenictus</tp:taxon-name-part> <tp:taxon-name-part taxon-name-part-type="species">thailandianus</tp:taxon-name-part></tp:taxon-name></italic> <bold>C</bold> <italic><tp:taxon-name><tp:taxon-name-part taxon-name-part-type="genus">Aenictus</tp:taxon-name-part> <tp:taxon-name-part taxon-name-part-type="species">lifuiae</tp:taxon-name-part></tp:taxon-name></italic>, <italic><tp:taxon-name><tp:taxon-name-part taxon-name-part-type="genus">Aenictus</tp:taxon-name-part> <tp:taxon-name-part taxon-name-part-type="species">maneerati</tp:taxon-name-part></tp:taxon-name></italic>, <italic><tp:taxon-name><tp:taxon-name-part taxon-name-part-type="genus">Aenictus</tp:taxon-name-part> <tp:taxon-name-part taxon-name-part-type="species">watanasiti</tp:taxon-name-part></tp:taxon-name></italic>, and <italic><tp:taxon-name><tp:taxon-name-part taxon-name-part-type="genus">Aenictus</tp:taxon-name-part> <tp:taxon-name-part taxon-name-part-type="species">wudangshanensis</tp:taxon-name-part></tp:taxon-name></italic>.</p></caption><graphic xmlns:xlink="http://www.w3.org/1999/xlink" xlink:href="zookeys-516-137-g006.jpg" position="float" orientation="portrait" xlink:type="simple" id="oo_49235.jpg"/></fig></tp:treatment-sec><ref-list><ref id="B17"><mixed-citation xmlns:xlink="http://www.w3.org/1999/xlink" xlink:type="simple"><person-group><name name-style="western"><surname>Jaitrong</surname><given-names>W</given-names></name><name name-style="western"><surname>Yamane</surname><given-names>S</given-names></name></person-group> (<year>2013</year>) <article-title>The <italic><tp:taxon-name><tp:taxon-name-part taxon-name-part-type="genus">Aenictus</tp:taxon-name-part> <tp:taxon-name-part taxon-name-part-type="species">ceylonicus</tp:taxon-name-part></tp:taxon-name></italic> species group (<tp:taxon-name><tp:taxon-name-part taxon-name-part-type="order">Hymenoptera</tp:taxon-name-part></tp:taxon-name>, <tp:taxon-name><tp:taxon-name-part taxon-name-part-type="family">Formicidae</tp:taxon-name-part></tp:taxon-name>, <tp:taxon-name><tp:taxon-name-part taxon-name-part-type="subfamily">Aenictinae</tp:taxon-name-part></tp:taxon-name>) from Southeast Asia.</article-title> <source>Journal of <tp:taxon-name><tp:taxon-name-part taxon-name-part-type="order">Hymenoptera</tp:taxon-name-part></tp:taxon-name> Research</source> <volume>31</volume>: <fpage>165</fpage>–<lpage>233</lpage>. doi: <ext-link ext-link-type="doi" xlink:href="10.3897/jhr.31.4274" xlink:type="simple">10.3897/jhr.31.4274</ext-link> </mixed-citation></ref><ref id="B34"><mixed-citation xmlns:xlink="http://www.w3.org/1999/xlink" xlink:type="simple"><person-group><name name-style="western"><surname>Wang</surname><given-names>W</given-names></name></person-group> (<year>2006</year>) <article-title>A new species of the genus <italic><tp:taxon-name><tp:taxon-name-part taxon-name-part-type="genus">Aenictus</tp:taxon-name-part></tp:taxon-name></italic> Shuckard from China (<tp:taxon-name><tp:taxon-name-part taxon-name-part-type="order">Hymenoptera</tp:taxon-name-part></tp:taxon-name>, <tp:taxon-name><tp:taxon-name-part taxon-name-part-type="family">Formicidae</tp:taxon-name-part></tp:taxon-name>).</article-title> <source>Acta Zootaxonomica Sinica</source> <volume>31</volume>: <fpage>637</fpage>–<lpage>639</lpage>. <comment>[In Chinese]</comment> </mixed-citation></ref></ref-list></tp:taxon-treatment>
